# Supplementary material for: The effect direction plot revisited: Application of the 2019 Cochrane Handbook guidance on alternative synthesis methods
Source: Res Synth Methods. 2020 Oct 5;12(1):29–33. doi: 10.1002/jrsm.1458 (PMC7821279; doi:10.1002/jrsm.1458)
Supplement: Supplementary file 1 — Appendix S1. Supporting Information [file JRSM-12-29-s001.xlsx]

## Sheet: EDplot
Study	Study Design	OD1	OD2	OD3	OD4	OD5	ROB
Study1
Study2
Study3
Study4
Study5
Study6
Study7
Study8
Study9
Study10
Study11
Study12
Study13
Study14
Study15
LEGEND
Study design: RCT: Randomised Controlled Trial; CRCT: Cluster Randomised Trial; etc
Effect direction: upward arrow ▲= positive health impact, downward arrow ▼= negative health impact, sideways arrow ◄►= no change/mixed effects/conflicting findings
Sample size: Final sample size (individuals) in intervention group Large arrow ▲ >300; medium arrow ▲ 50-300; small arrow ▲ <50
Study quality: denoted by row colour: green = low risk of bias; amber = some concerns; red = high risk of bias

## Sheet: Lookups
▲		aLow
▼		bSomeConcerns
◄►		cHigh
▲
▼
◄►
▲
▼
◄►

## Sheet: README
Creating an effect direction plot
Please cite as: Hilton Boon M, Thomson H. The effect direction plot revisited: application of the 2019 Cochrane Handbook guidance on alternative synthesis methods. Res Synth Meth 2020.
I. Introduction
The effect direction plot is a flexible and efficient method of visualising the findings of studies included in synthesis without meta-analysis.
The basic data requirements are study author and date, study design, overall risk of bias for the study, and information about the direction of effect from the study for the relevant outcome domains.
Outcome domains are identified as part of the synthesis. Each outcome domain groups together a number of conceptually similar outcomes that have been measured in diverse ways.
Other study characteristics or aspects of the synthesis can also be added to the plot by adding columns to the spreadsheet.
II. Entering data into the spreadsheet
1. In the Study column, enter an author-date descriptor of each included study. Add / delete rows as necessary. Adjust column width for appearance.
2. In the top row, replace OD1, OD2 etc with a description of each outcome domain (e.g. Respiratory symptoms, Healthcare usage, Quality of life). Add / delete columns as necessary.
If adding columns, it will be necessary to drag the formulae from existing cells C2 through G16 over to the new cells. The ROB column should remain on the far right edge of the plot.
3. In the Study Design column, enter a brief description of the design (e.g. RCT) and add explanations of any abbreviations to the Legend at the bottom of the plot.
4. Populate the plot by selecting the appropriate effect direction arrows from the drop-down list for each cell in which a study contributes to an outcome domain.
Note that the arrows come in three sizes corresponding to relative study size. They are grouped in the drop-down list from large to small, in the same order that they appear in the Legend.
In some settings the arrow sizes may only appear in the plot in the default 12-pt size and will have to be downsized manually (from the Home font menu) to reflect the correct relative study size in the Legend.
5. Ensure the Legend correctly reflects the interpretation of effect direction in the synthesis (i.e. upward arrow = positive health impact;
this can be modified if desired) and the grouping of study sizes in the synthesis (this can be modified to suit the review).
6. For each included study, describe the overall risk of bias from the drop-down list (High, Some Concerns, Low risk of bias). The row will be shaded the corresponding colour.
7. Sort the ROB column from A-Z, using 'expand the selection' so that the study rows are sorted from low to high ROB. Select the ROB column and hide it (Home - Format - Hide and Unhide Columns)
III. Troubleshooting
Ensure the Arial font is installed and the arrows on the Lookups tab are formatted in Arial.
If rows and columns have been added to the template, ensure formulae have copied across correctly.
If you wish to add subscript numbers to indicate the number of outcomes contributing to each effect direction in each outcome domain, at present this must be done manually.
In the relevant cell(s), go to Data - Data Validation and in the dialog box change "Allow: List" to "Allow: Any value", clearing the Source field.
Send an email to michele.hiltonboon@glasgow.ac.uk or log the issue at https://github.com/michelehb/effdir
IV. Acknowledgments
This work was supported by the UK Medical Research Council (grant number MC_UU_12017/15) and Scottish Government Chief Scientist Office (grant number SPHSU15).
This work is licensed under the Creative Commons Attribution 4.0 International License.
